# Supplementary material for: Hemoadsorptionin Critically Ill Pediatric Oncology and Hemato-Oncology Patients: A Systematic Review with Structured Narrative Synthesis
Source: Children (Basel). 2026 Jul 21;13(7):961. doi: 10.3390/children13070961 (PMC13406576; doi:10.3390/children13070961)
Supplement: Supplementary file 1 [file children-13-00961-s001.zip]

Archive with 1 entries (1 files):
- children-4413923-supplementary.pdf
